# Supplementary material for: Medicinal plants as therapeutic options for topical treatment in canine dermatology? A systematic review
Source: BMC Vet Res. 2019 May 27;15:174. doi: 10.1186/s12917-019-1854-4 (PMC6537371; doi:10.1186/s12917-019-1854-4)
Supplement: Supplementary file 2 — 108 plant species connected to the treatment of skin disorders in recent books on veterinary phytotherapy and in a non-representative survey conducted on veterinarians specialized in phytotherapy. (XLSX 19 kb) [file 12917_2019_1854_MOESM2_ESM.xlsx]

## Sheet: Sheet1
	citation in books						survey 2016
plant species	Reichling et al., 2016	Brendieck-Worm et al., 2015	Aichberger et al., 2012	Wynn and Fougère, 2007	total citations in books
Calendula officinalis L.	1	1	1	1	4		4
Matricaria chamomilla L.	1	1	1	1	4		3
Salvia officinalis L.	1	1	1	0	3		3
Hypericum perforatum L.	1	1	1	0	3		1
Arnica montana L.	1	1	1	0	3		0
Melaleuca alternifolia (Maiden & Betche) Cheel	1	1	1	0	3		0
Trigonella foenum-graecum L.	1	0	1	1	3		0
Echinacea purpurea (L.) Moench	0	1	1	1	3		0
Quercus sp.	1	1	1	0	3		0
Viola tricolor L.	1	1	0	1	3		0
Juglans regia L.	1	1	0	0	2		3
Urtica dioica L. / Urtica urens L.	0	0	1	1	2		1
Aloe vera (L.) Burm.f.	0	1	1	0	2		0
Pimpinella anisum L.	0	0	1	1	2		0
Vaccinium myrtillus L.	1	0	1	0	2		0
Cetraria islandica (l.) Ach.	1	0	1	0	2		0
Allium sativum L.	1	1	0	0	2		0
Lavandula angustifolia Mill.	0	1	1	0	2		0
Taraxacum officinale Weber	0	0	1	1	2		0
Melissa officinalis L.	1	0	1	0	2		0
Oenothera biennis L.	0	1	0	1	2		0
Aesculus hippocastanum L.	1	0	1	0	2		0
Achillea millefolium L.	0	1	1	0	2		0
Pinus sylvestris (silvestris) L.,	1	1	0	0	2		0
Trifolium pratense L.	1	0	0	1	2		0
Hamamelis virginiana L.	1	0	1	0	2		0
Allium cepa L.	1	0	1	0	2		0
Thymus vulgaris L.	0	0	1	0	1		2
Silybum marianum (L.) Gaertn.	0	0	1	0	1		1
Plantago lanceolata L.	0	0	1	0	1		1
Cynara cardunculus L.	0	0	0	1	1		0
Scutellaria baicalensis HUDS.	0	0	0	1	1		0
Valeriana officinalis L.	0	0	1	0	1		0
Baptisia tinctoria (L.) R.Br.	0	0	0	1	1		0
Berberis vulgaris L.	0	0	0	1	1		0
Beta vulgaris L. / Betula pendula Roth	0	0	1	0	1		0
Fucus vesiculosus L.	0	0	0	1	1		0
Potentilla erecta (L.) RAEUSCH.	1	0	0	0	1		0
Borago officinalis L.	0	1	0	0	1		0
Eleutherococcus senticosus (Rupr. & Maxim.) Maxim.	0	0	0	1	1		0
Plantago major L. s. l.	1	0	0	0	1		0
Rubus fruticosus L.	1	0	0	0	1		0
Coffea arabica L.	0	0	0	1	1		0
Angelica sinensis (Oliv.) Diels	0	0	0	1	1		0
Rehmannia glutinosa (GAERTN.) STEUD.	0	0	0	1	1		0
Arctostaphylos uva-ursi (L.) Spreng.	0	0	0	1	1		0
Inula helenium L.	1	0	0	0	1		0
Laurus nobilis L.	1	0	0	0	1		0
Althaea officinalis L.	0	0	1	0	1		0
Gentiana lutea L.	0	0	0	1	1		0
Fumaria officinalis L.	0	0	0	1	1		0
Eucalyptus globulus Labill.,	1	0	0	0	1		0
Foeniculum vulgare Mill.	0	0	1	0	1		0
Picea abies (L.) H. KARST.	0	1	0	0	1		0
Menyanthes trifoliata L.	1	0	0	0	1		0
Alchemilla vulgaris L.	1	0	0	0	1		0
Potentilla anserina L.	1	0	0	0	1		0
Symphytum officinale L.	1	0	0	0	1		0
Mahonia aquifolium (Pursh) Nutt	0	0	0	1	1		0
Syzygium aromaticum (L.) Merr. & L.M.Perry	1	0	0	0	1		0
Panax ginseng C.A.MEY.	0	0	0	1	1		0
Arctium lappa L.	0	0	0	1	1		0
Rosa canina L.	0	0	1	0	1		0
Cannabis sativa L.	0	1	0	0	1		0
Corylus avellana L.	0	1	0	0	1		0
Ononis spinosa L.	0	0	1	0	1		0
Hemidesmus indicus	0	0	0	1	1		0
Capsella bursa-pastoris (L.) Medik.	1	0	0	0	1		0
Sambucus nigra L.	0	0	1	0	1		0
Centella asiatica (L.) URB.	0	0	0	1	1		0
Zingiber officinale ROSCOE	0	0	0	1	1		0
Phytolacca americana L.	0	0	0	1	1		0
Agrimonia eupatoria L.	1	0	0	0	1		0
Galium aparine L.	0	0	0	1	1		0
Coriandrum sativum L.	0	1	0	0	1		0
Rumex crispus L.	0	0	0	1	1		0
Carum carvi L.	0	0	1	0	1		0
Cucurbita pepo L.	0	0	1	0	1		0
Curcuma longa L.	0	0	0	1	1		0
Larix decidua Miller	0	1	0	0	1		0
Linum usitatissimum L.	1	0	0	0	1		0
Filipendula ulmaria (L.) Maxim	0	0	1	0	1		0
Malus sylvestris MILL. / Malva neglecta Wallr.	0	0	1	0	1		0
Prunus dulcis (Mill.) D.A.Webb	0	1	0	0	1		0
Armoracia rusticana G.Gaertn., B.Mey. & Scherb	0	0	1	0	1		0
Astragalus mongholicus Bunge	0	0	0	1	1		0
Olea europaea L.	0	1	0	0	1		0
Mentha arvensis L. var. piperascens	0	0	1	0	1		0
Vaccinium vitis-idaea L.	1	0	0	0	1		0
Krameria lappacea (Dombey) Burdet & B.B.Simpson	1	0	0	0	1		0
Rheum palmatum L.	0	0	1	0	1		0
Equisetum arvense L.	0	0	0	1	1		0
Withania somnifera (L.) Dunal	0	0	0	1	1		0
Albizia julibrissin Durazz.	0	0	0	1	1		0
Senna alexandrina Mill.	0	0	0	1	1		0
Bupleurum falcatumL.	0	0	0	1	1		0
Helianthus annuus L.	1	0	0	0	1		0
Smilax ornata Lem.	0	0	0	1	1		0
Glycyrrhiza glabra L.	0	0	0	1	1		0
Camelia sinensis (L.) O. Kuntze	0	0	0	1	1		0
Harpagophytum procumbens DC. ex Meisn.	0	0	1	0	1		0
Iris versicolor L.	0	0	0	1	1		0
Juniperus communis L.	0	0	1	0	1		0
Salix alba L.	0	0	1	0	1		0
Crataegus sp.	0	0	1	0	1		0
Paeonia officinalis L.,	0	0	0	1	1		0
Brassica oleracea convar. capitata var. alba	0	1	0	0	1		0
Cymbopogon citratus (DC.) Stapf	0	0	0	0	0		1
total plant species	36	25	42	43			10
