# Supplementary material for: Medicinal plants as therapeutic options for topical treatment in canine dermatology? A systematic review
Source: BMC Vet Res. 2019 May 27;15:174. doi: 10.1186/s12917-019-1854-4 (PMC6537371; doi:10.1186/s12917-019-1854-4)
Supplement: Supplementary file 3 — Assessment of skin associated effects of four medicinal plants in 146 final peer-reviewed references. (XLSX 41 kb) [file 12917_2019_1854_MOESM3_ESM.xlsx]

## Sheet: Sheet1
Plant species	Reference	Kind of trial	Animal species (in vivo/ clinical trial	Study design/method	Topic	Anti-bacterial	Synergism with antibiotics / disinfectants	Antifungal	Anti-biofilm	Anti-pruritic	Wound-healing	Fibroproliferative	Fibromigrative	Collagen enhancing	Pro-angiogenic	Anti-inflammatory	Anti-erythematous	Anti-edematous	Analgesic	Beneficial for skin	Hypothesis proven	Further information
Calendula officinalis	Akhtar et al., 2011	clinical	human	negative control	Effects of topical Calendula officinalis cream on various functional skin parameters												+			+		Skin erythema was significantly reduced by the formulation. It decreased trans-epidermal water loss however this decrease was statistically insignificant. Skin moisture content was significantly increased by the formulation.
Calendula officinalis	Akhtar et al., 2011	clinical	human	negative control	Effects of topical Calendula cream on mechanical skin parameters measured by cutometer															+		Cream with Calendula extract increased hydration and firmness of skin significantly compared to its base.
Calendula officinalis	Buzzi et al., 2016	clinical	human	negative control	Therapeutic effectiveness of Calendula officinalis extract in venous leg ulcer healing						+
Calendula officinalis	Dinda et al., 2015	in vitro		cell proliferation assay of human dermal fibroblasts, negative control	Effect of tincture on proliferation and migration of fibroblasts							+
Calendula officinalis	Dinda et al., 2016	in vivo	mouse	placebo-controlled	Healing time of incisional wounds treated with hydroethanol extract or water fraction of hydroethanol extract						+	+			+						+	Treated mice showed increased expression of connective tissue growth factor and α-smooth muscle actin compared to placebo control.
Calendula officinalis	Dinda et al. 2016	in vitro		fibroblast proliferation assay and scratch assay with human dermal fibroblasts, negative control	Stimulation of dermal fibroblasts in vitro by water fraction of Calendula officinalis hydroethanol extract							+	+								+	Treatment with C. officinalis hydroethanol extract or its water fraction induced expression of connective tissue growth factor and and α-smooth muscle actin in fibroblasts.
Calendula officinalis	Duran et al., 2005	clinical	human	negative control	Therapeutic efficacy of marigold extract on the epithelialization of lower leg venous ulcers						+
Calendula officinalis	Efstratiou et al., 2012	in vitro		disc diffusion assay	Antimicrobial activity of methanol and ethanol extract of Calendula petals against Pseudomonas aeruginosa, three strains of Escherichia coli , ampicillin-resistant E. coli, Staphylococcus aureus, Enterococcus faecalis, and pathogenic fungi including: two strains of Candida albicans, Aspergillus fumigatus, Aspergillus niger and other non-skin-relevant microbes	+		+														Both ethanol and methanol extracts showed antibacterial effects against all the tested bacterial strains and were effective against all the tested fungi.
Calendula officinalis	Eghdampour et al., 2013	clinical	human	randomized clinical trial, placebo controlled	Episiotomy healing time in primiparous women treated with Calendula ointment						+
Calendula officinalis	Fronza et al., 2009	in vitro		scratch assay with 3T3 fibroblasts, positive control	Calendula extracts stimulate proliferation and migration of fibroblasts							+	+									Hexane and ethanolic extracts already stimulate proliferation and migration at low concentrations (10 μg/ml).
Calendula officinalis	Fuchs et al., 2005	in vivo	human	evaluation of effect visually and by chromametry and tewametry	Protective effects of different C. officinalis and rosemary cream preparations against sodium-lauryl-sulfate-induced irritant contact dermatitis																+	If applied parallel to the induction of irritant contact dermatitis, the cream showed a protective effect. If applied as a treatment after irritation the cream did not show any effect.
Calendula officinalis	Garcia et al., 2011	in vitro		agar diffusion and microdilution method	Antimicrobial activity of C. officinalis and other plants against Porphyromonas gingivalis and other non-skin-relevant periodontophatogen microorganisms	+
Calendula officinalis	Gazim et al., 2008	in vitro		disc diffusion assay	Activity of Calendula officinalis essential oil against C. albicans and other 23 clinical fungi strains (Candida and Rhodotorulla spp., some collected from hands)			+														Calendula oil was effective against all tested fungal strains.
Calendula officinalis	Gumus et al., 2016	in vitro		agar disc diffusion method, positive control, micro-well dilution assay with Mueller-Hinton agar	Antimicrobial activities of essential oils against Escherichia coli, Staphylococcus aureus and other non-skin-relevant bacteria	+																The essential oil of C. Officinalis inhibited the growth of the tested S. aureus strain and none of the other tested bacteria.
Calendula officinalis	Herman et al., 2013	in vitro		disc diffusion assay, positive control	Antimicrobial activity of C. officinalis extract and other plant extracts and oils on S. aureus, C. albicans, E.coli and P.aeruginosa	+		0														C. Officinalis extract did exhibit inhibitory activity against S. aureus and E. coli but not against P. aeruginosa and C. albicans. It was among the extracts with the weakest antimicrobial activity of the tested ones.
Calendula officinalis	Hussain et al., 2012	in vitro		well agar diffusion method, positive control	Methanol extracts and water extracts were tested against S. aureus, E. coli, Aspergillus fumigatus, Aspergillus niger and other non-skin-relevant bacteria and funghi	+		+														Almost all of the tested fractions of roots, leaves and stems of C. officinalis were active against S. aureus. Two fractions from the roots, one fraction from the leaves and one fraction from the stems were also active against E. coli. Different fractions from the roots, leaves and stems were also able to inhibit the growth of A. niger and A. fumigatus.
Calendula officinalis	Menendez et al., 2007	in vivo	rat	positive and placebo controlled trial	Effect of 1% cream of Calendula officinalis on the scaring of wounds						+										+	The cream also turned out to not be irritating after its administration in skin and eyes of rabbits with an index of irritability of 0 and 0.83, respectively.
Calendula officinalis	Nicolaus et al., 2017	in vitro		electrophoretic mobility shift assay, IL8-ELISA, scratch assay, collagenase inhibition assay, collagen assay	Study of the molecular mechanism of the wound healing effects of Calendula extracts (hexanic, ethanolic, aqueous) on the inflammatory, new tissue formation and granulation tissue forming phase in human immortalized keratinocytes and human dermal fibroblasts									+		-					-	TNF-α induced NF-κB-DNA binding activity, but this induction was not affected by the Calendula extracts. Both the lipophilic and hydrophilic extracts increased the production of IL-8 in human immortalized keratinocytes. Two extracts impaired wound closure in the scratch assay. Two extracts significantly reduced collagenase activity in a concentration dependent manner. One extract increased the co…
Calendula officinalis	Okuma et al., 2015	in vivo	rat	negative control	Lamellar gel phase emulsion containing C. officinalis oil, stability and activity on experimental wound healing						+			+		?						Emulsion with Calendula increased leukocyte recruitment to the wound on days 2 and 7, but reduced leukocyte recruitment after 14 and 21 days. There was more collagen in the tissue of mice treated with C. officinalis.
Calendula officinalis	Panahi et al., 2012	clinical	human	randomized double-blind comparative clinical trial	Therapeutic efficacy of topical Aloe vera and C. officinalis on diaper dermatitis in children																+	Patients treated with C. officinalis ointment had significantly fewer rash sites than aloe treated patients. No adverse effect was reported from the treatment.
Calendula officinalis	Parente et al., 2011	in vivo	rat	negative control	Evaluation of angiogenic activities of extracts and fractions of Calendula officinalis on cutaneous wounds in rats										+
Calendula officinalis	Parente et al., 2011	in vitro		positive and negative control	Evaluation of angiogenic activities of extracts and fractions of Calendula officinalis on wounds in the chorioallantoic membrane of embryonated eggs										+
Calendula officinalis	Parente et al., 2012	in vivo	rat	surgical induction of circular wound, negative control	Evaluation of healing and angiogenic activities of ethanolic extract of C. officinalis on cutaneous wounds in rats						+			+	+	+						There was a statistically significant increase in the collagen concentration in the wounds treated with C. officinalis ethanolic extract at 4 and 7 days post op.
Calendula officinalis	Parente et al., 2012	in vitro	cobb chicken egg	Egg chorioallantoic membrane model, positive and negative control	Evaluation of angiogenic activities of extracts and fractions of Calendula officinalis on wounds in the chorioallantoic membrane of embryonated eggs										+
Calendula officinalis	Parente et al. 2012	in vitro		plaque assay method	Antibacterial activity of C. officinalis extract against two strains of Staphylococcus aureus, Escherichia coli, Pseudomonas aeruginosa and other non-skin-relevant bacteria	+																The extracts were only active against the tested Gram-positive strains and showed some of their strongest activities against the tested S. aureus strains.
Calendula officinalis	Preethi et al., 2009	in vivo	rat	negative control	Oral or topical application of C. officinalis extract on rat excisional wounds, measurement of time until wound closure						+											Topical as well as oral treatment with C. officinalis resulted in faster wound healing.
Calendula officinalis	Szakiel et al., 2008	in vitro		lysogeny broth, determination of MIC by visible turbidity of growth medium, positive and negative control	Antibacterial effects of oleanolic acid and its glycosides isolated from C. officinalis against E. coli, S. epidermidis and other non-skin-relevant bacteria	+																Gram-positive bacteria were more susceptible to oleanolic acid than Gram-negative species and the strongest activity was shown against S. epidermidis. The MIC for E. coli was 35μg/ml and for S. epidermidis it was 10μg/ml.
Calendula officinalis	Wyganowska-Swiatkowska et al., 2016	in vitro		human fibroblast CCD16 cell culture in incubation media,evaluation of cell growth, morphology and apoptosis after 24 and 48 hours	Effects of chlorhexidine, essential oils and herbal medicines including C. officinalis on human fibroblasts							0										Brew of C. officinalis did not change fibroblast morphology or proliferation.
Calendula officinalis	Zaki et al., 2016	in vitro		negative and positive control	Biological activities of oleanolic acid derivatives from C. officinalis seeds. Effect on normal human dermal firboblasts.																+	One compound increased the production of hyaluronic acid in human dermal fibroblasts, another one didn't.
Hypericum perforatum	Akhbari et al., 2012	in vitro		micro-well dilution method, positive control	Essential oil composition of H. Perforatum and another Hypericum species, antibacterial activities of the essential oils and of α-pinene against S. aureus and E. coli	+																Essential oil of H. perforatum as well as α-pinene were active against both tested germs with stronger activity against S. aureus than against E. coli. The MIC of the essential oil for S. aureus was 7.8μg/ml which was lower than the MIC of Gentamicin and the MIC of the essential oil for E. coli was 51.2μg/ml which was higher than the MIC of Gentamicin. α-pinene showed weaker activity against S. a…
Hypericum perforatum	Altiparmak at al., 2017	in vivo	rat	incisional and excisional wound model, negative control	Comparison of systemic and topical H. perforatum on diabetic surgical wounds							0		+	+	0				+		Topical H. perforatum did increase tensile strength, tissue hydroxyproline content, angiogenesis and collagen density compared to the control but did not significantly increase fibroblastic activity or inflammatory cell density. Oral H. perforatum had more positive effects on problematic wounds compared with topical H. perforatum.
Hypericum perforatum	Avato et al., 2004	in vitro		agar dilution in Mueller-Hinton agar, negative and positive control	Extracts of H. perforatum and their antimicrobial activity againts three strains of S. aureus, Enterococcus faecalis, Pseudomonas aeruginosa, A. baumanii, two strains of Candida albicans, Aspergillus niger and other non-skin-relevant microbes	+		0														Extracts of H. perforatum were active against all the Gram-positive bacteria to some extent but not against Gram-negative bacteria and also not against any of the tested yeast strains. The lowest MICs against the S. aureus strains and E. faecalis were shown by the ethyl acetate fraction.
Hypericum perforatum	Borchardt et al., 2008	in vitro		disc diffusion method, positive and negative control	Antimicrobial activity of aqueous ethanol extracts of H. perforatum and other species on S. aureus, E. coli, P. aeruginosa and Candida albicans	+		+														H. perforatum inhibited the growth of all four organisms.
Hypericum perforatum	Castro et al., 2012	in vivo	rat	negative control	Wound healing activity of microcurrent application alone or in combination with topical H. perforatum or topical H. perforatum alone on surgically induced wounds in rats						0	0		0	0						+	Application of H. perforatum alone or of microcurrent application alone had an insignificant effect on experimental wound healing when compared to control. Significant differences in the parameters studied were only observed when these treatments were combined. Collagen birefringence was measured. It was increased by H. perforatum but not in a statistically significant manner.
Hypericum perforatum	Cecchini et al., 2007	in vitro		Kirby-Bauer agar diffusion assay, positive and negative control	Antimicrobial activity of methanol-extracts of H. perforatum and other Hypericum species against S. aureus, E. coli, C. albicans, E. faecalis and P. aeruginosa	+		+														Four different samples of two subspecies of H. perforatum were tested. All four were active against S. aureus and P. aeruginosa in all tested concentrations. Three were active against P. aeruginosa in all tested concentrations and only two were active against E. coli. Two samples were active against C. albicans and two were not.
Hypericum perforatum	Conforti et al., 2005	in vitro		determination of MIC, positive control, (no clear statement of how antifungal assay was done, only a reference)	Biologic activity and antimicrobial activity of methanolic extracts from H. perforatum against S. aureus subsp. aureus, Enterococcus faecalis , Proteus mirabilis, Proteus vulgaris, E. coli, Trichophyton mentagrophytes var. mentagrophytes and other non-skin-relevant microbes	+		+														Many of the tested extracts showed relatively strong activity against S. aureus and E. faecalis while most of the extracts MICs for the tested Proteus spp. and E. coli were over 400 μg/ml. The most active of the tested extracts showed an inhibition of the growth of T. mentagrophytes of 30.6% at a dose of 500μg/ml.
Hypericum perforatum	Dastagir et al., 2016	in vitro		agar well diffusion, positive and negative control	Elemental, nutritional, phytochemical and biological (inculding antibacterial) evaluation of H. perforatum against Corynebacterium diphtheriae, Escherichia coli, Proteus vulgaris, Pseudomonas aeruginosa, Staphylococcus aureus and Streptococcus pyogenes and other non-skin-relevant bacteria	0																H. perforatum did not show any activity against any of the tested bacteria.
Hypericum perforatum	Dikmen et al., 2011	in vitro		NIH3T3 mouse fibroblast cell culture, positive and negative control	Wound healing activities of different doses of two H. perforatum subspecies, compared with a titrated extract of Centella asiatica tested on NIH3T3 fibroblasts							?	+	+								The total amount of cells and the amount of mitotic cells increased with some concentrations tested and decreased with some concentrations tested. The number of polygonal cells increased. Extracts of both tested H. perforatum subspecies increased the number of collagen granules. At the highest tested dose H. perforatum subsp. veronense decreased the total amount of cells.
Hypericum perforatum	Farsak et al., 2017	in vivo	rat	dermoepidermal incicsional wound induction, negative control	Effects of Hypericum perforatum extract in ethanol on wound healing in diabetic rats						+	-			0	0				+	+	Administration of H. perforatum increased the quality of wound healing. Fibroblast count was reduced in H. perforatum-treated groups. Skin mechanical parameters improved in the H. perforatum-treated groups (ultimate stress, ultimate strain, toughness). There were no significant differences in the number of inflammatory cells, vessel proliferation and wound thickness. Malondialdehyde levels were s…
Hypericum perforatum	Fronza et al., 2009	in vitro		scratch assay with 3T3 fibroblasts, positive control	Determination of the wound healing effect of H. perforatum oil and other plant extracts using the scratch assay with 3T3 fibroblasts							-										A concentration of 0.5μg/ml H. perforatumwas studied and it did increase the cell number but the change was not significant. Higher concentrations were cytotoxic.
Hypericum perforatum	Fuller et al., 2017	in vitro		dermal constructs of human dermal fibroblasts	Anti-proliferative and anti-migratory effect of hyperforin in 2D and 3D artificial constructs of human dermal fibroblasts, possible use in hypertrophic scar treatment							-	-								+	Hyperforin reduced cell proliferation and cell migration at concentrations of 5-10μM but did not exhibit these properties due to cytotoxicity. The paper states that hyperforin could be used as a therapeutic agent in hypertrophic scar treatment.
Hypericum perforatum	Ghasemi Pirbalouti et al., 2014	in vitro		broth serial dilution method	Bioactivity of essential oils of H. perforatum and other Hypericum species. Antibacterial activity against Proteus vulgaris and other non-skin-relevant bacteria	+																H. perforatum showed bactericidal activity against all the tested strains (Bacillus cereus, Listeria monocytogenes, Proteus vulgaris, Salmonella tyhimurium).
Hypericum perforatum	Gunes et al., 2017	in vitro		cell proliferation and attachment with NIH3T3 mouse fibroblasts	H. perforatum incorporated chitosan films as potential bioactive wound dressing material							?									+	Both chitosan films alone and oil incorporated chitosan films were a good base for fibroblast proliferation.
Hypericum perforatum	Gunes et al., 2017	in vitro		Mueller-Hinton agar diffsuion method, chitosan film forming solution as control	Antibacterial activity of chitosan film forming solutions containing H. perforatum essential oil against S. aureus and E. coli	+																Chitosanfilms alone showed antimicrobial activity too but if H. perforatum oil was added, the inhibition areas increased.
Hypericum perforatum	Hajhashemi et al., 2017	clinical	human	double-blind clinical trial study, negative and placebo control	Effect of H. perforatum ointment on episiotomy healing in primiparous women						?						+	+	+		+	There was no significant difference in wound discharge and dehiscence. H. perforatum did however reduce pain level, redness, edema and ecchymosis.
Hypericum perforatum	Han et al., 2017	in vivo	rat	placebo-controlled	Effect of H. perforatum ointment on excisional skin wound healing						+			+	+	?	0	+			+	The levels of epithelialization, granulation tissue, collagen accumulation, and angiogenesis on the seventh day were higher in the rats in the H. perforatum group compared to the control and Nigella sativa groups. No differences were noted between the groups in terms of inflammatory cell infiltration but clinically a lesser degree of inflammation signs was found in the H. perforatum group compare…
Hypericum perforatum	Jesionek et al., 2015	in vitro		TLC-plate immersion into bacterial broth	Antibacterial activity of components of H. perforatum tincture against S. aureus, E. coli, MRSA, S. epidermidis and other non-skin-relevant bacteria	+																Four components of wide antimicrobial spectrum were detected and isolated: 3,8'-biapigenin, quercetin, apigenin, kaempferol, and linolenic acid. The results confirmed the antibacterial activity of H. perforatum against S.aureus, MRSA, S. epidermidis, and E. coli.
Hypericum perforatum	Keles et al., 2001	in vitro		disc diffusion and dilution method	Screening of turkish plants including H. perforatum for antibacterial activity against S. aureus, Streptococcus agalactiae, Pseudomonas aeruginosa, Escherichia coli and other non-skin-relevant bacteria	+																The extract of H. perforatum had the highest antibacterial activity with regard to S. aureus (MIC of 0.125 mg/ml) of all the 13 tested plants and also showed activity against the second gram-positive bacterium tested (S. agalactiae). It was not active against any of the tested Gram-negative bacteria.
Hypericum perforatum	Kiyan et al., 2014	in vitro		Chick embryo chorioallantoic membrane assay, positive control	Anti-angiogenic effect of H. perforatum and other Hypericum species oils										-						+	H. perforatum oil showed anti-angiogenic effect at 50μg/Pellet. No irritation or membrane toxicity was seen at the tested concentrations. Paper states that anti-angiogenic activity may contribute to wound-healing.
Hypericum perforatum	Kiyan et al., 2015	in vivo	rat	negative control	Acute effects of H. perforatum treatment on 2nd degree experimental thermal burn						+										+	H. perforatum treated group had higher epidermal thickness and number of vessels than other groups and had significantly less degenerated hair follicles and less collagen discoloration. Treatment was done 4 times within the first 24 hours after the burning.
Hypericum perforatum	Mabona et al., 2013	in vitro		micro-titre plate dilution technique, positive and negative control	Antimicrobial activity of H. perforatum and other plants with dermatological relevance against Staphylococcus aureus, MRSA, gentamycin– methicillin-resistant Staphylococcus aureus (GMRSA), Staphylococcus epidermidis, Propionibacterium acnes, Pseudomonas aeruginosa, T. mentagrophytes, M. canis, C. albicans and other non-skin-relevant bacteria	+		+														The extracts were active against all the tested microbes with MICS ranging from 0.13mg/ml to 8.0mg/ml. Against S. aureus, S. epidermidis, C. albicans, and Propionibacterium acnes both the dichloromethane/methanol extract and the aqueous extract showed MICs smaller or equal to 1mg/ml.
Hypericum perforatum	Males et al., 2006	in vitro		hole-plate diffusion method	Comparative phytochemical and antimicrobial investigation of two H. perforatum subspecies against Staphylococcus aureus, S. epidermidis , Enterococcus faecalis, Escherichia coli, Proteus mirabilis, Pseudomonas aeruginosa and another non-skin-relevant bacterium	+																The methanol extracts, dichloromethane and petroleum ether fractions were effective against S. aureus, S.epidermidis and E. faecalis. There was no activity against the tested Gram-negative bacteria (E. coli, P. aeruginosa, P. mirabilis) H. perforatum subsp. angustifolium had a stronger antibacterial activity than H. Perforatum subsp. perforatum.
Hypericum perforatum	Mortensen et al., 2012	in vitro		Luria-Bertani media, positive and negative control	Effectiveness of H. perforatum against five Mycobacterium species and strains, E. coli and another non-skin-relevant bacterium	+																All of the tested Mycobacteria were sensitive for an acidified methanol exract of H. perforatum but E. coli was not.
Hypericum perforatum	Najafizadeh et al., 2012	clinical	human	single-blind clinical trial, placebo-controlled	Clinical effect of topical H. perforatum in plaque type psoriasis vulgaris												+				+	Scaling and thickness of the plaques treated with H. perforatum were also significantly reduced.
Hypericum perforatum	Nikolic et al., 2010	in vitro		broth dilution method, disc diffusion method	Antibacterial effects of imanin extracts of H. perforatum against Staphylococcus aureus, Streptococcus agalactiae, Clostridium histolyticus and other non-skin-relevant bacteria	+																The imanin extract of H. perforatum showed good antimicrobial activities against all bacteria tested. The data indicated that gram-positive Staphylococcus was the most sensitive strain tested to imanin, with the greatest inhibition zone of 25 mm.
Hypericum perforatum	Okmen et al., 2015	in vitro		disk diffusion assay	Antibacterial activity of extracts of H. perforatum and other plants against S. auerus isolated from soccer player's shoes	+																H. perforatum subsp. veronense showed the highest antibacterial activity of all tested plants.
Hypericum perforatum	Orhan et al., 2013	in vitro		96-well microtiter plates, positive control	Antimicrobial and antiprotozoal activity of the olive oil macerate samples of H. perforatum against S. aureus and E. coli and the fungi T. rubrum, C. albicans and A. fumigatus	?		0														Only one of the tested oil macerates showed marginal activity against S. aureus.
Hypericum perforatum	Orhan et al., 2014	in vitro		Transient transfections of K562 cells, luciferase reporter gene assay	Inhibitory effect of St. Johns Wort oil macerates on TNFalpha-induced NF-kappaB activation											+					+	Some oils moderately reduced the TNFα-induced NF-κB-activation in a concentration-dependent manner, some did not.
Hypericum perforatum	Oskay et al., 2007	in vitro		agar well diffusion method, positive control, broth macrodilution method in Mueller-Hinton agar or glucose yeast extract broth	Antimicrobial screening of H. perforatum and other plants ethanol extracts against Staphylococcus aureus, MRSA, E. coli, Proteus vulgaris, Staphylococcus epidermidis, Enterococcus faecalis, Candida albicans and other non-skin-relevant bacteria	+		0														H. perforatum extract showed broad-spectrum antimicrobial activity with inhibition zones ranging from 4 to 34 mm. It did inhibit the growth of S. aureus, MRSA and S. epidermidis, P. vulgaris and other bacteria but not E. coli, E. faecalis and other bacteria and also not C. albicans.
Hypericum perforatum	Ozturk et al., 2007	in vitro		positive and negative control	Wound-healing activity of H. perforatum on chicken embryonic fibroblasts								+	+							+	Chicken embryonic fibroblasts treated with H. perforatum showed an increase in the stimulation of fibroblast collagen production and the activation of fibroblast cells in polygonal shape.
Hypericum perforatum	Prisacaru et al., 2013	in vivo	rat	negative control	Evaluation of the wound-healing effect of a novel H. perforatum ointment in linear incision, circular incision and thermal burn wound models						+			+				+			+	Wounds of rats treated with H. perforatum ointment healed significantly faster than wounds treated only with the ointment base or not treated at all. H. perforatum had a beneficial effect on the normal disposal of the collagen fibers. The ointment containing the total extract of H. perforatum reduced the edema at the level of epidermis and dermis and the congestion degree in the hypodermis in the…
Hypericum perforatum	Reuter et al., 2008	clinical	human	single-center, randomized, double-blind prospective study, positive and negative control, occlusional application of test substance under tape	Tolerance and effect on skin of a new bath oil containg H. perforatum extract												0			0	+	The bath oil cantaining H. perforatum made no significant changes to the skin regarding irritation, erythema and transepidermal water loss compared to the negative control (distilled water). It was thus well tolerated and caused significantly less damage (irritation, transepidermal water loss, erythema) to the skin than other bath oils tested and sodium lauryl sulfate.
Hypericum perforatum	Samadi et al., 2010	clinical	human	randomized, double-blind clinical trial, negative and placebo-controlled	Effect of H. perforatum ointment on wound healing and forming of scars after cesarean section					+	+							+	+		+	H. Perforatum ointment reduced scar forming significantly. On the 10th day postpartum a lower score of redness, edema, discharge, and a better degree of approximation of the wound edges in the treatment group was obsereved but there was no difference in ecchymosis.
Hypericum perforatum	Schempp et al., 2003	clinical	human	randomized, placebo-controlled, double-blind half-side comparison	Topical treatment of atopic dermatitis with H. perforatum ointment	?															+	Hypericum ointment reduced eczematous lesions significantly better than placebo. Skin colonization with S. aureus was reduced in treatment and placebo groups showing a trend to better antibacterial activity of H. perforatum cream.
Hypericum perforatum	Schempp et al., 2000	in vivo	human	positive and negative control	Inhibition of allostimulatory capacity of epidermal cells by topical treatment with H. perforatum and hyperforin											+					+	H. perforatum and hyperforin inhibited the allostimulatory capacity of epidermal cells in vivo.
Hypericum perforatum	Schempp et al., 2000	in vitro		epidermal cell suspension	Inhibtion of allostimulatory capacity of epidermal cells by topical treatment with H. perforatum and hyperforin											+					+	H. perforatum and hyperforin inhibited the allostimulatory capacity of epidermal cells in vitro.
Hypericum perforatum	Schiavone et al., 2013	in vitro		96-well microtiter assay, XTT reduction assay	Biological evaluation of hyperforin and its hydrogenated analogue on bacterial growth and biofilm production (S.aureus, E. faecalis, E. coli)	+			+													Hyperforin and its octahydro derivative both showed antibacterial activity against the Gram+ bacteria tested but not against the Gram- bacterium (E. coli). Hyperforin did reduce biofilm formation of S. aureus and E. faecalis.
Hypericum perforatum	Simonetti et al., 2016	in vitro		broth microdilution method, incubation of plate wells, staining after washing	In vitro antifungal activity of extracts obtained from H. perforatum adventitious roots cultured in a mist bioreactor against planktonic cells and biofilm of Malassezia furfur			+	+													Methanolic extract was the most active against M. furfur planktonic cells. The inhibition percentage of bioﬁlm formation, at a concentration of 16μg/mL, ranged from 14% to 39%; the best results were obtained with the chloroformic fraction when compared with other fractions.
Hypericum perforatum	Sosa et al., 2007	in vivo	mouse	negative control	Topical anti-inflammatory activity of extracts and compounds from H. perforatum in croton-oil induced ear oedema											+		+				The lipophilic extract of H. perforatum was the most potent in its anti-inflammatory activity of all the tested extracts and fractions. The tested extracts exhibited anti-edematous activity.
Hypericum perforatum	Suntar et al., 2016	in vitro		colorimetric micro-well dilution, resazurin microplate and modified microtiter-plate assay	Antimicrobial effect of the ethanol extract and its sub-extracts from H. perforatum against oral bacteria and biofilm formation (S. mutans, S. sobrinus, E. faecalis and another non-skin-relevant bacterium)	+			+													H2O sub-extract of H. perforatum inhibited the growth of all tested bacteria.
Hypericum perforatum	Suntar et al., 2010	in vivo	rat	positive and negative control	Wound healing potential of H. perforatum in excision, linear incision and circular incision wound models						+	0			0	+				+		Wound contraction was significantly faster in H. Perforatum-treated wounds and the tensile strength was significantly greater compared to vehicle treated wounds.
Hypericum perforatum	Sytar et al., 2016	in vitro		broth microdilution assay	Antifungal properties of hypericin, hypericin tetrasulphonic acid and fagopyrin on M. canis, T. rubrum, C. albicans and other non-skin-relevant fungi and yeasts			+														M. canis was most susceptible to hypericin tetrasulphonic acid (MIC: 2.93 μg/ml, minimal fungicidal concentration (MFC): 11.7 μg/ml), T. rubrum was most susceptible to hypericin (MIC: 2.93 μg/ml, MFC: 46.9 μg/ml)and C. albicans was most susceptible to hypericin and fagopyrin (MICs and MFCs of both substances: 11.7 μg/ml).
Hypericum perforatum	Tocci et al., 2013	in vitro		positive control, determination of MIC	Bioassay-guided fractionation of extracts from H. perforatum in vitro roots treated with carboxymethylchitosans and determination of antifungal activity against human fungal pathogens including T. mentagrophytes, M. gypseum and C. albicans			+														H. perforatum subsp. angustifolium was used. There was a positive correlation between xanthone content and antifungal activity.
Hypericum perforatum	Tocci et al., 2012	in vitro		broth microdilution method, positive control	Culture system to increase the xanthone production and antifungal activity of Hypericum perforatum subsp. angustifolium in vitro roots against T. mentagrophytes, M. canis, M. gypseum, Candida albicans and other Candida spp.			+														A positive correlation between xanthone accumulation and antifungal activity was shown
Hypericum perforatum	Tocci et al., 2011	in vitro		broth microdilution method, positive control	Root cultures of Hypericum perforatum subsp. angustifolium elicited with chitosan and production of xanthone-rich extracts with antifungal activity against M. gypseum, T. mentagrophytes, T. rubrum, C. albicans and other Candida spp.			+
Hypericum perforatum	Vajs et al., 2003	in vitro		agar well diffusion method	Further degradation products of hyperforin from Hypericum perforatum and their antimicrobial activity against S. aureus, C. albicans, E. coli and another non-skin-relevant bacterium	+		+														None of the tested compounds were active against E. coli. A mixture of two compounds showed activity against S. aureus with an MIC of 50μg/ml. Two compounds showed moderate but significant activity against C. albicans.
Hypericum perforatum	Weseler et al., 2002	in vitro		broth microdilution method, negative control	Comparative investigation of the antimicrobial activity of PADMA 28 and selected European herbal drugs (including Hyperici herba) against S. aureus, S. epidermidis, E. coli, other bacteria that may be found on human skin and C. albicans	+		0														The tea made from Hyperici herba and the ticture made from it did inhibit the growth of the Gram+ bacteria but not of the tested Gram- bacteria and also not of C. albicans.
Hypericum perforatum	Yadollah-Damavandi et al., 2015	in vivo	rat	negative control	Topical Hypericum perforatum effect on tissue regeneration in full-thickness excisional wounds in diabetic rat model						+	+		+	+							Wounds in treated rats healed faster than untreated wounds and had a higher volume density of collagen bundles.
Hypericum perforatum	Yucel et al., 2017	clinical	human	case report, measuring of wound size and stages at certain intervals, histopathological evaluation of tissue sections	Effect of H. perforatum oily extract for the care and treatment of pressure sores						+
Matricaria recutita	Abdoul-Latif et al., 2011	in vitro		broth microdilution method	Antimicrobial and antioxidant activities of essential oil and methanol extract of M. recutita against Enterococcus faecalis, Escherichia coli, Staphylococcus aureus, Proteus mirabilis, Staphylococcus camorum, Candida albicans and other non-skin-relevant bacteria. Pseudomonas aeruginosa, Streptococcus pyogenes, Aspergillus niger, Aspergillus spp. and Candida albicans were vaginal isolates	+		+														Both the essential oil and methanol extract of M. recutita were active against all the tested microogranisms. They both showed bactericidal activity.
Matricaria recutita	Alerico et al., 2015	in vitro		MTT-assay, negative control	Assessment of proliferative capacity of acqueous extract of M. recutita and other plants on immortalized human keratinocytes																+	The aqueous extract of M. recutita at concentrations of 25μg/mL and 50μg/mL promoted significant cell growth in keratinocytes.
Matricaria recutita	Aradmehr et al., 2017	clinical	human	Triple blind clinical trial, placebo control	Assessment of the effect of M. recutita cream on pain after episiotomy														+			Chamomile cream did not significantly influence the pain 12 hours and 1 day after delivery but did make a significant difference on the 7th, 10th and 14th day after delivery.
Matricaria recutita	Arsic et al. 2011	clinical	human	pilot clinical trial, self-assesment by patients	Two different oil-in-water formulations containing apigenin-enriched chamomile flower extracts as topical anti-inflammatory agents in contact dermatitis treatment											+	+	+			+	The liposomal formulation of the apigenin-enriched ointments showed a better anti-inflammatory activity than the non-liposomal formulation. Patients reported that erythema, edema, vesiculae and excoriations got better with the treatment.
Matricaria recutita	Charousaei et al., 2011	clinical	human	Prospective study, positive control	Comparison of the effect of chamomile solution to topical steroids on peristomal skin lesions in colostomy patients					+	+					+			+			Lesions healed significantly faster in the chamomile group than in the hydrocortisone group. Stoma patient symptoms (pain and itching) also resolved more expediently in the chamomile group than in the hydrocortisone group.
Matricaria recutita	Chovanova et al., 2013	in vitro		Disc diffusion, broth microdilution, checkerboard method, time-kill assay	Antibacterial effect of M. recutita crude extract (and other extracts and oils of other plants) on Methicilline-resistant S. epidermidis and evaluation of in vitro interactions between plant extracts and oxacillin described in terms of fractional inhibitory concentration and antibacterial effect of the essential oils alone	+	+
Matricaria recutita	Cvetanovic et al., 2015	in vitro		broth microdilution method in 96 multi-well titer plates, positive control	Comparative analysis of antioxidant and cytotoxic activities and antimicrobial activity against S. aureus, E.coli, C.albicans, P. vulgaris, P. mirabilis, A. niger and other non-skin-relevant microbes of native and fermented chamomile ligulate flower extracts	+		+														Ultrasonic extracts both from fermented and unfermented M. recutita and soxhlet extract from unfermented M. recutita inhibited all the tested bacteria and fungi with MICs ranging from 39.1 to 312.5μg/mL.
Matricaria recutita	Darvishi Khezri et al., 2013	clinical	human	double-blind randomized clinical trial, positive and negative control	Antibacterial effects of M. recutita and other mouthwashes in mechanically ventilated ICU patients against S. aureus and S. pneumoniae	+																M. recutita showed significant antibacterial effects againts S. aureus and S. Pneumoniae.
Matricaria recutita	Duarte et al., 2011	in vivo	rat	negative control	Effects of M. recutita ointment on oral (tongue) wound healing in rats						+	0		+		0						M. recutita stimulated re-epithelialization and the formation of collagen fibres after 10 days of treatment but did not influence inflammation or fibroblast count.
Matricaria recutita	Fronza et al., 2009	in vitro		scratch assay with 3T3 fibroblasts, positive control	Determination of the wound healing effect of M. recutita and other plant extracts using the scratch assay with 3T3 fibroblasts							0	0									Hexane and ethanolic extract of M. recutita did slightly stimulate the migration and proliferation of fibroblasts but in a non statistically significant manner.
Matricaria recutita	Garcia et al., 2011	in vitro		agar diffusion and microdilution method	Antimicrobial activity of M. recutita and other plants against periodontopathogen microorganisms Porphyromonas gingivalis and another non-skin-relevant bacterium	+
Matricaria recutita	Herman et al., 2013	in vitro		disc diffusion method, plate count method	Extract of M. recutita and other herbal extracts and essential oils as antimicrobial agents in cosmetic emulsion against P. aeruginosa, S. aureus, E. coli and C. albicans	+		0														In the disc diffusion method testing, M. recutita extract showed a weak inhibitory activity on all tested bacterial strains but not C. albicans.
Matricaria recutita	Jamalian et al,. 2012	in vitro		microbioassay, positive and negative control	Chemical composition and antifungal activity of M. recutita flower essential oil against M. canis, M. gypseum, T. mentagrophytes, T. rubrum, T. tonsurans A. niger, A. fumigatus and other non-skin-relevant fungi.			+														M. recutita essential oil inhibited the growth of all tested fungi.
Matricaria recutita	Jarrahi, 2008	in vivo	rat	negative control	Effects of M.recutita extract on cutaneous burn wound healing						+											Burn wounds of M. recutita-treated groups healed significantly faster than wounds of vehicle control and control groups.
Matricaria recutita	Jarrahi et al., 2010	in vivo	rat	negative control	Topical M. recutita extract activity on linear incisional wound healing						+											Treatment with M. recutita caused wound closure four days faster than treatment with olive oil.
Matricaria recutita	Jesionek et al., 2015	in vitro		dot-blot test, positive and negative control	Microbiological screening of M. recutita and yarrow tinctures against S. aureus, S. epidermidis, MRSA, E. coli, and other non-skin-relevant bacteria	+																M. recutita tincture was active against S. aureus, MRSA and S. epidermidis but not against E. coli.
Matricaria recutita	Lee et al., 2010	in vivo	mouse	negative control	Effect of German chamomile (M. recutita) oil application on alleviating atopic dermatitis-like immune alterations in mice					+						+					+	Scratching frequency was significantly lower in chamomille-treated mice. Topical oil application also lowered their serum IgG1 level, serum histamine level, serum IgE level and the inflammatory cell infiltration in the skin.
Matricaria recutita	Liakos et al., 2014	in vitro		agar plate, glass slide substrates	Composite wound dressing films of essential oils encapsulated in sodium alginate with antimicrobial properties against E. coli and C. albicans	0		0
Matricaria recutita	Martins et al., 2009	in vivo	rat	negative control	Comparative analysis between topical M. recutita and corticosteroids on wound healing in experimental traumatic tongue ulcers						+										+	M. recutita-treated ulcers healed significantly faster than corticosteroid and control groups. Corticosteroid treated ulcers healed slower than control. In an in vitro study the toxicity of M. chamomilla was evaluated on human gingival firboblasts and was found to be very low.
Matricaria recutita	Mekinic et al., 2014	in vitro		broth microdilution	Antibacterial Activity of M. recutita and other herbs against S. aureus, and other non-skin-relevant bacteria including food-borne E. coli	+																M. recutita was active against S. aureus (and Campylobacter coli) but not against the other tested bacteria.
Matricaria recutita	Mekonnen et al.,2016	in vitro		agar diffusion and agar dilution method	Antimicrobial Activity of Essential Oil of M. recutita and other plants against S.aureus, S. pyogenes, S. epidermidis, E.coli, P. aeruginosa, two Trichophyton spp., two Aspergillus spp. and other microbes	0		0
Matricaria recutita	Muhammad et al., 2017	in vitro		pork skin diffusion assay, negative control	Influence of M. recutita and other plant extracts on the transdermal absorption and penetration of marker penetrants C-14-caffeine and C-14-salicylic acid																+	Chamomile increased flux and permeability of caffeine over three fold and the flux and permeability of salicylic acid was increased by two fold compared to control.
Matricaria recutita	Munir et al., 2014	in vitro		agar plate diffusion method, positive and negative control	Antimicrobial potential of M. recutita and Atropa belladonna against S. aureus, E. coli and another non-skin-relevant bacterium	+																M. recutita showed some antibacterial effect against S.aureus and E.coli, it was inhibiting the growth of S. aureus more strongly than the one of E. coli. The extract was inactive against S. typhi.
Matricaria recutita	Patzelt-Wenczler et al., 2000	clinical	human	double-blind randomized clinical trial, placebo controlled, positive control	Efficacy of Kamillosan® cream in atopic eczema					?							?				?	A 2-week treatment with Kamillosan® cream showed a mild superiority towards 0.5% hydrocortisone and a marginal difference as compared to placebo. The base of the Kamillosan® cream was used as placebo.
Matricaria recutita	Sakkas et al., 2016	in vitro		broth microdilution assay	In vitro antimicrobial activity of M. recutita and other essential oils on multidrug resistant Gram-negative clinical isolates of E. coli, A. baumanii and P. aeruginosa from wound swabs and other non-skin-relevant clinical isolates of these bacteria	0
Matricaria recutita	Satyal et al., 2015	in vitro		microbroth dilution technique, positive and negative control	Composition and Bioactivities of an (E)-β-Farnesene Chemotype of M. recutita Essential Oil from Nepal, antimicrobial activity against S. aureus, E. coli, P. aeruginosa, C. albicans, A. niger and another non-skin-relevant bacterium	+		+														The M. recutita essential oil showed activity against all tested microbes with MICs ranging from 313 to 625μg/mL)
Matricaria recutita	Schweiger et al., 2015	clinical	human	clinical trial	Highly efficient and compatible shampoo containing bisabolol of chamomile for use after hair transplant					+							+				+	The shampoo significantly reduced the extent of scabs and erythema. In the self-assessment 80% of the treated patients confirmed that the shampoo alleviates itching and they confirmed a scalp-calming effect, good product mildness, and cleansing performance as well as good hair care effects after shampoo treatment.
Matricaria recutita	Shimelis et al., 2012	clinical	human	microbroth dilution technique	Efficacy of some cosmetic herbal preparations for common dermatologic problems including a M. recutita extract for the treatment of eczema-like lesions																0	A large number of subjects treated with the 10% chamomile extract cream were healed or improved, but no significant differences were found between active cream and placebo. A high acceptance of the treatment was registered and no adverse effects were reported.
Matricaria recutita	Silva et al., 2012	in vitro		microbroth dilution technique	Antimicrobial activity and phytochemical analysis of crude extracts and essential oils from M. recutita and other plants against different strains of S. aureus and E. coli	+																The essential oils of the tested plants were generally more active against the tested bacteria than the extracts. M. recutita was more active against S. aureus than against E. coli.
Matricaria recutita	Sokovic et al., 2010	in vitro		microbroth dilution technique	Antibacterial effects of the essential oils of M. recutita and other commonly consumed medicinal herbs against S.aureus, Proteus mirabilis, P. aeruginosa and other non-skin-relevant bacteria	+																Like all the other oils M. recutita showed a bacteriostatic effect at a concentration of 1μg/disc but it showed the lowest antibacterial activity of all tested oils together with S. officinalis oil.
Matricaria recutita	Szabo et al., 2010	in vitro		microbroth dilution technique	Inhibition of quorum-sensing signals by M. recutita and other essential oils using the sensor strain Chromobacterium violaceum and N-acyl homoserine lactone (AHL) producing E. coli and the grapevine colonizing Ezf 10-17 strains																0	M. recutita was ineffective in the inhibition of quorum-sensing.
Matricaria recutita	Thombare et al., 2012	in vitro		Kirby Bauer agar disc diffusion method, , positive control, determination of MIC by agar cup method	Control of Malassezia furfur using M. recutita and other plant essential oils			+														In terms of MIC value, M. recutita oil was the most effective of the tested oils. The MIC value of M. chamomilla essential oil against M. furfur was 0.2%.
Matricaria recutita	Wasilewski et al., 2016	clinical	human	microbroth dilution technique	Improvement in the safety of use of hand dishwashing liquids through the addition of M. recutita hydrophobic plant extract															+	+	The M. recutita additive reduced transepidermal water loss and improved the skin hydration level. An additional evaluation of the irritant potential of the formulations was done by measurement of the zein number in bovine serum. The formulations showed less irritation potential the more chamomile oil they contained.
Matricaria recutita	Wyganowska-Swiatkowska et al., 2016	in vitro		human fibroblast CCD16 cell culture in incubation media,evaluation of cell growth, morphology and apoptosis after 24 and 48 hours	Effects of chlorhexidine, essential oils and herbal medicines including M. recutita on human fibroblasts							0										M. recutita brews did not change morphology or proliferation of fibroblasts.
Salvia officinalis	Abu-Darwish et al., 2012	in vitro		microbroth dilution technique	The antimicrobial activity of essential oils and extracts of S. officinalis and other medicinal plants against different strains of S. aureus, E. coli and P. aeruginosa	+																Chloroformic extract and essential oil of S. officinalis showed activity against standard and clinical E. coli strains and were not effective against P. aeruginosa and S. aureus.
Salvia officinalis	Abu-Darwish et al., 2013	in vitro		microbroth dilution technique	Essential oil of S. officinalis from Jordan: assessment of safety in mammalian cells and antifungal potential against C. albicans, T. mentagrophytes, M. canis, M. gypseum, A. niger, A. fumigatus, T. rubrum, T. verrucosum and other non-skin-relevant fungal strains			+													+	The S. officinalis essential oil showed activity against all tested fungal strains. The tested dermatophyte strains were more susceptible to the S. officinalis oil than the tested yeasts and Aspergillus strains. Up to concentrations of 0.64μL/mL the oil did not show any cytotoxic effect on keratinocytes nor macrophages.
Salvia officinalis	Baricevic et al., 2001	in vivo	mouse	microbroth dilution technique	Topical anti-inflammatory activity of S. officinalis leaves in croton oil induced ear oedema											+	+	+				The n-hexane and chloroform extracts of S. officinalis induced a dose-dependent oedema-inhibition while the methanol extracts were almost inactive and the essential oil was also inactive. Ursolic acid seems to be the main anti-inflammatory component.
Salvia officinalis	Benedec et al. 2015	in vitro		microbroth dilution technique	Rosmarinic acid content in S. officinalis and other Lamiaceae species extracts and their antioxidant and antimicrobial potential against S. aureus, E. coli, C. albicans and other non-skin-relevant microbes	+		+														S. officinalis was active against all tested strains and showed its strongest activity against S. aureus and C. albicans (and Listeria monocytogenes).
Salvia officinalis	Bouaziz et al., 2009	in vitro		microbroth dilution technique	Disinfectant properties of essential oils from S. officinalis against S. aureus, E. coli, Enterococcus hirae, P. aeruginosa, A. Niger, C. albicans and other non skin-relevant bacteria and fungi	+		+														The essential oils from S. officinalis showed a broad spectrum bactericidal and fungicidal activity against all the tested bacteria, yeasts and moulds.
Salvia officinalis	Carvalho et al., 1999	in vitro		microbroth dilution technique	Antimicrobial activity of essential oils from S. officinalis and other plants against S. aureus, E. coli, C. albicans and other non-skin-relevant microbes	+		0														S. officinalis was active against E. coli and two other non skin-relevant microbes but not against S. aureus and C. albicans.
Salvia officinalis	Chovanova et al., 2015	in vitro		microbroth dilution technique	The inhibition the Tet(K) efflux pump of tetracycline resistant Staphylococcus epidermidis by essential oils from S. officinalis and two other Salvia species		+															All tested Salvia oils reduced the minimal inhibition concentration of tetracycline, decreased efflux of antibiotic and decreased the expression of tet(K) gene in tetracycline-resistant clinical isolates of Staphylococcus epidermidis. S. fructinosa was the most active Salvia species.
Salvia officinalis	Chovanova et al., 2013	in vitro		microbroth dilution technique	Antibacterial effect of S. officinalis essential oil (and other extracts and oils of other plants) on methicilline-resistant S. epidermidis and evaluation of in vitro interactions between plant extracts and oxacillin described in terms of fractional inhibitory concentration and antibacterial effect of the essential oils alone	+	+
Salvia officinalis	Ehrnhofer-Ressler et al., 2013	in vitro		microbroth dilution technique	Identification of 1,8-cineole, borneol, camphor, and thujone as anti-inflammatory compounds in a S. officinalis infusion in human gingival fibroblasts											+					+	Additionally, different constituents of sage infusion were evaluated for their cell viability and none of them showed any toxic effects on the gingival fibroblasts.
Salvia officinalis	Evrendilek et al., 2015	in vitro		microbroth dilution technique	Antibacterial inhibitory effects of S. officinalis and other plant essential oils on S. aureus, coagulase-negative Staphylococci, P. mirabilis, and other non-skin-relevant bacteria	+																S. officinalis was not one of the strongest oils tested but it did exhibit inhibitory effects on all the tested Gram-positive and Gram-negative strains tested. It showed its strongest effect on S. aureus (and Salmonella typhimurium).
Salvia officinalis	Hammer et al., 1999	in vitro		microbroth dilution technique	Antimicrobial activity of essential oils and other plant extracts against S. aureus, E. coli, Acinetobacter baumannii, Enterococcus faecalis, P. aeruginosa, C. albicans and other non-skin-relevant microbes	+		+														S. officinalis essential oil inhibited all tested microbes at concentrations smaller than or equal to 2% except for P. aeruginosa.
Salvia officinalis	Koga et al., 1999	in vitro		viable count determination	Bactericidal activities of essential oils of S. officinalis and basil against S. aureus, E. Coli, P. aeruginosa and other non-skin-relevant bacteria	+																S. officinalis essential oil showed activity against all tested strains in concentrations rangeing from 0.005% to 3%. Generally it was more active against Gram-negative bacteria. S. aureus was most resistant, after 30 minutes in 3% essential oil still 82.4% of bacteria had survived.
Salvia officinalis	Kozlowska et al., 2015	in vitro		microbroth dilution technique, positive control	Chemical composition and antibacterial activity of S. officinalis and other Lamiaceae plants against S. aureus (three different strains), S.epidermidis, E. coli (two strains), E. faecalis, Enterococcus hirae, P. aeruginosa, P. vulgaris (two strains), Proteus mirabilis and other non-skin-relevant bacteria	+																S. officinalis essential oil and ethanol extract were both active against all tested S. aureus strains and against S. epidermidis. They were not active against any of the tested E. coli strains and only partially active against Pseudomonas spp.
Salvia officinalis	Leelapornpisid et al., 2005	in vitro		microbroth dilution technique	Antimicrobial activity of S. officinalis and other herbal extracts on S. aureus and Propionibacterium acnes	+																S. officinalis was active against both tested bacteria. The results were comparable with positive controls azelaic acid, better than benzoyl peroxide but not as good as clindamycin phosphate.
Salvia officinalis	Martins et al., 2015	in vitro		microbroth dilution technique	Evaluation of antifungal properties and phenolic compounds in different extracts prepared from S. officinalis against C. albicans and several other Candida strains (from ATCC and collected from oral cavity and vaginal tract)			0														The tested extracts did not show antifungal activity against the standard C. albicans strain. They showed a weak potential against different C. parapsilopsis strains. Moderate to high effects were only shown by acqueous extract obtained by decoction against C. tropicalis from ATCC and C. parapsilosis from oral cavity.
Salvia officinalis	Mehdizadeh et al., 2016	in vitro		microbroth dilution technique, checkerboard method	Chemical composition and antibacterial properties of S. officinalis and other plants essential oils alone and in combination with nisin against S. aureus and another non-skin-relevant bacterium	+	0															S. officinalis essential oil exerted more considerable antibacterial effects against S. aureus than against the Gram-negative bacterium tested. The combination with nisin showed synergistic activity against the Gram-negative bacterium but there was no change in activity against S. aureus.
Salvia officinalis	Nascimento et al., 2000	in vitro		microbroth dilution technique	Antimicrobial activity of plant extracts (sage and others) and phytochemicals against antibiotic susceptible and resistant microorganisms: S. aureus, P. aeruginosa, Candida albicans, Proteus spp., E. coli and other non-skin-relevant bacteria	0																S. officinalis did not exhibit any activity against any of the tested microorganisms.
Salvia officinalis	Patrone et al., 2010	in vitro		microbroth dilution technique	Antimicrobial efficacy of six essential oils against P. aeruginosa and S. aureus, synergistic antimicrobial interactions between cosmetic preservatives, essential oils and surfactants	+	+															S. officinalis inhibited both tested bacteria and showed synergistic activity against S. aureus together with propylparaben.
Salvia officinalis	Raffaella et al., 2017	in vitro		microbroth dilution technique, determination of Minimum Biofilm Inhibitory Concentration (MBIC) and Minimum Biofilm Eradication Concentration (MBEC)	Activity of S. officinalis and other essential oil-based microemulsions against S. aureus biofilms developed on stainless steel surface in different culture media and growth conditions	+			+													S. officinalis essential oil inhibited the growth of S. aureus in a concentration of 10% but not in a concentration of 1%. Microemulsions with S. officinalis were active against S. aureus biofilm formation and biofilm removal.
Salvia officinalis	Reuter et al., 2007	in vivo	human	microbroth dilution technique	Anti-inflammatory potency of sage extract (2% sage extract in hydrophilic ointment) in vivo using the ultraviolet erythema test											+	+
Salvia officinalis	Shahtalebi et al., 2013	in vitro		microbroth dilution technique	Deodorant effects of a S. officinalis extract stick: Antibacterial activity of different fractions of methanolic extract of S. officinalis against a culture of human armpit skin surface bacteria	+																Dichloromethane fraction proved to be the most antibacterially active fraction of the tested fractions.
Salvia officinalis	Shahtalebi et al., 2013	clinical	human	microbroth dilution technique	Deodorant effects of a S. officinalis extract stick: sensory evaluation of axillary deodorancy																+	Deodorant stick with dichloromethane S. officinalis extract of 200, 400, or 600 mug/mL concentrations was effective in reducing the axillary malodor level compared with the control, in healthy subjects.
Salvia officinalis	Snowden et al., 2014	in vitro		microbroth dilution technique	Comparison of the anti-S. aureus activity of extracts from S. officinalis and other plants	+																S. officinalis was among the most active of the tested plant extracts and did show bactericidal activity.
Salvia officinalis	Sokovic et al., 2010	in vitro		microbroth dilution technique	Antibacterial effects of the essential oils of S. officinalis and other medicinal herbs against Proteus mirabilis, P. aeruginosa, S. aureus, S. epidermidis and other non-skin-relevant bacteria using an in vitro model	+																S. officinalis and M. chamomilla exhibited the lowest antibacterial activity of the tested plants. S. officinalis did inhibit the growth of all tested bacteria at a concentration of 1μg/ml except for P. aeruginosa and P. mirabilis.The MIC for these two bacteria was between 7 and 10μg/ml.
Salvia officinalis	Stagos et al., 2012	in vitro		microbroth dilution technique	Correlation of total polyphenolic content with antioxidant and antibacterial activity of 24 extracts from S. officinalis and other Lamiaceae species against S. aureus and P. aeruginosa	+																S. officinalis methanolic extract was not active against S. aureus while aqueous extract was active. None of the tested extracts were active against P. aeruginosa.
Salvia officinalis	Stefanovic et al., 2012	in vitro		microbroth dilution technique	Antibacterial activity and synergistic antibacterial activity of S. officinalis and Cichorium intybus extracts and antibiotics against different S. aureus strains, P. aeruginosa, E. coli, P. mirabilis (clinical isolate of unknown source) and other non-skin-relevant bacteria	+	+															S. officinalis extracts alone inhibited the growth of all tested bacteria while the acetone extract was stronger than the ethyl acetate extract. Synergistic interactions were observed between amoxicillin and acetone or ethyl acetate extract of S. officinalis and between chloramphenicol and ethyl acetate extract of S. officinalis.
Salvia officinalis	Stojanovic-Radic et al., 2016	in vitro		crystal violet method	Potential of Ocimum basilicum and S. officinalis essential oils against biofilms of P. aeruginosa clinical isolates (including isolates from human skin, ear and wound swabs)				+													Good efficacy of sage essential oil towards strong, moderate and weak P. aeruginosa biofilm producers was observed.
Salvia officinalis	Takano et al., 2011	in vitro		measurement of NGF- induced neuritic outgrowth in PC12 cells	Effects of ethanol extracts of S. officinalis herbal medicines on neuritic outgrowth induced by nerve growth factor (NGF)																+	S. officinalis ethanol extract inhibited NGF-induced neuritic outgrowth in PC12 cells.
Salvia officinalis	Tan et al., 2016	in vitro		microbroth dilution technique	Antifungal activities of S. officinalis and other Salvia species against M. gypseum, T. mentagrophytes var. erinacei, C. albicans and two other Candida species			+														The essentials oils of all the four tested Salvia species showed high antifungal activity.
Salvia officinalis	Tullio et al., 2007	in vitro		microbroth dilution technique	Antifungal activity of S. officinalis and other essential oils against filamentous fungi including M. canis, M. gypseum and T. mentagrophytes (human and animal isolate)			+														S. officinalis essential oil did inhibit the growth of the tested dermatophytes in the broth microdilution and the vapour contact assay. It also showed fungicidal activity on the tested dermatophytes but only in concentrations of 0.5 up to more than 1 %v/V.
Salvia officinalis	Warnke et al., 2009	in vitro		microbroth dilution technique	Antimicrobial activity of S. officinalis and other plants against different strains of S. aureus, S. epidermidids, MRSA, Streptococcus mutans, Streptococcus pyogenes, Streptococcus equisimilis, two strains of C. albicans and another Candida strain	+		+														S. officinalis essential oil did not show the strongest activity of all the tested essential oils but it did show activity against all tested microbes.
Salvia officinalis	Weckesser et al., 2007	in vitro		microbroth dilution technique	Screening of S. officinalis supercritical carbon dioxide extract and other plant extracts for antimicrobial activity against bacteria and yeasts with dermatological relevance: S. aureus, Staphylococcus lugdunensis, MRSA, S. epidermidis, Streptococcus pyogenes, Streptococcus agalactiae, E. faecalis, E. coli, P. aeruginosa, Corynebacterium amycolatum, Corynebacterium pseudodiphtericum, Propionibact…	+		0														S. officinalis was not active against the tested Candida strains and M. furfur. It was active against all the tested bacteria except for E. coli, F. nucleatum and two other bacteria (Klebsiella spp., Serratia spp.).
